# Supplementary material for: Physiological and molecular responses to drought stress in teak (Tectona grandis L.f.)
Source: PLoS One. 2019 Sep 9;14(9):e0221571. doi: 10.1371/journal.pone.0221571 (PMC6733471; doi:10.1371/journal.pone.0221571)
Supplement: S16 File — Mean comparison for all genes under drought stress. (XLSX) [file pone.0221571.s016.xlsx]

## Sheet: Sheet1
TPS
Control	Moderate	Severe								HSP1
1	1.2356	2.87142								Control	Moderate	Severe
1	1.34303	2.6872								1	0.8473	0.150961
1	1.27814	2.6389								1	0.982049	0.263711
										1	0.6394	0.547669
DREB										HSP2
Control	Moderate	Severe								Control	Moderate	Severe
1	1.1943	2.15576								1	0.9281	0.145839
1	1.76398	2.75134								1	0.74392	0.19514
1	2.19295	2.59303								1	0.900223	0.0823938
AREB										HSP3
Control	Moderate	Severe								Control	Moderate	Severe
1	1.29874	0.787637								1	2.56423	0.0881499
1	1.34527	0.65856								1	1.18816	0.177172
1	1.4173	0.88438								1	3.36612	0.23565
PIP										BI
Control	Moderate	Severe								Control	Moderate	Severe
1	8.9844	8.58293								1	4.9834	1.3564
1	10.1189	6.03033								1	3.71091	1.26172
1	8.78991	9.41175								1	6.14793	1.15015
